# Supplementary material for: Alteration of RNA m6A methylation mediates aberrant RNA binding protein expression and alternative splicing in condyloma acuminatum
Source: PeerJ. 2024 May 20;12:e17376. doi: 10.7717/peerj.17376 (PMC11114121; doi:10.7717/peerj.17376)
Supplement: Supplemental Information 2 [file peerj-12-17376-s002.xls]

## Sheet: Sheet1
ITEM TO CHECK	IMPORTANCE	CHECKLIST
EXPERIMENTAL DESIGN
Definition of experimental and control groups	E	Line 112-113, line180-181
Number within each group	E	Line112-113, line180-181
Assay carried out by core lab or investigator's lab?	D
Acknowledgement of authors' contributions	D
SAMPLE
Description	E	Line112-114
Volume/mass of sample processed	D
Microdissection or macrodissection	E	Line114
Processing procedure	E	Line114-115
If frozen - how and how quickly?	E	Line115
If fixed - with what, how quickly?	E	N/A
Sample storage conditions and duration (especially for FFPE samples)	E	Line115-116
NUCLEIC ACID EXTRACTION
Procedure and/or instrumentation	E	Supplement doc. line 3
Name of kit and details of any modifications	E	Supplement doc. line 3
Source of additional reagents used	D
Details of DNase or RNAse treatment	E	Supplement doc. line 4
Contamination assessment (DNA or RNA)	E	Supplement doc. line5-7
Nucleic acid quantification	E	Supplement doc. line5-6
Instrument and method	E	Supplement doc. line5-6
Purity (A260/A280)	D
Yield	D
RNA integrity method/instrument	E	Supplement doc. line 6-7
RIN/RQI or Cq of 3' and 5' transcripts	E	N/A
Electrophoresis traces	D	Supplement doc. line 6-7
Inhibition testing (Cq dilutions, spike or other)	E	N/A
REVERSE TRANSCRIPTION
Complete reaction conditions	E	Supplement doc. line 10-14
Amount of RNA and reaction volume	E	Supplement doc. line 13-14
Priming oligonucleotide (if using GSP) and concentration	E	Supplement doc. line 14
Reverse transcriptase and concentration	E	Supplement doc. line 14
Temperature and time	E	Supplement doc. line 14
Manufacturer of reagents and catalogue numbers	D	Supplement doc. line 9
Cqs with and without RT	D*
Storage conditions of cDNA	D
qPCR TARGET INFORMATION
If multiplex, efficiency and LOD of each assay.	E	N/A
Sequence accession number	E	Table S2
Location of amplicon	D
Amplicon length	E	Table S2
In silico specificity screen (BLAST, etc)	E	N/A
Pseudogenes, retropseudogenes or other homologs?	D
Sequence alignment	D
Secondary structure analysis of amplicon	D
Location of each primer by exon or intron (if applicable)	E	N/A
What splice variants are targeted?	E	Line 421
qPCR OLIGONUCLEOTIDES
Primer sequences	E	Table S2
RTPrimerDB Identification Number	D
Probe sequences	D**
Location and identity of any modifications	E	N/A
Manufacturer of oligonucleotides	D
Purification method	D
qPCR PROTOCOL
Complete reaction conditions	E	Supplement doc. line 26
Reaction volume and amount of cDNA/DNA	E	Supplement doc. line 26
Primer, (probe), Mg++ and dNTP concentrations	E	Supplement doc. line 26
Polymerase identity and concentration	E	Supplement doc. line 26
Buffer/kit identity and manufacturer	E	Supplement doc. line 18
Exact chemical constitution of the buffer	D
Additives (SYBR Green I, DMSO, etc.)	E	Supplement doc. line 26
Manufacturer of plates/tubes and catalog number	D
Complete thermocycling parameters	E	Line 195-196, supplement doc. line 23-24
Reaction setup (manual/robotic)	D
Manufacturer of qPCR instrument	E	Line 190-191, supplement doc.line 17-18
qPCR VALIDATION
Evidence of optimisation (from gradients)	D
Specificity (gel, sequence, melt, or digest)	E	Supplement doc. line 30
For SYBR Green I, Cq of the NTC	E	Supplement doc. line 31-33
Standard curves with slope and y-intercept	E	N/A
PCR efficiency calculated from slope	E	N/A
Confidence interval for PCR efficiency or standard error	D
r2 of standard curve	E	N/A
Linear dynamic range	E	Supplement doc. line 34-35
Cq variation at lower limit	E	Supplement doc. line 34-35
Confidence intervals throughout range	D
Evidence for limit of detection	E	Supplement doc. line 35
If multiplex, efficiency and LOD of each assay.	E	N/A
DATA ANALYSIS
qPCR analysis program (source, version)	E	Supplement doc. line 45
Cq method determination	E	Supplement doc. line 40-43
Outlier identification and disposition	E	Supplement doc. line 36-37
Results of NTCs	E	Supplement doc. line 32-33
Justification of number and choice of reference genes	E	Line 194, supplement doc. line 22
Description of normalisation method	E	Supplement doc. line 40-43
Number and concordance of biological replicates	D
Number and stage (RT or qPCR) of technical replicates	E	Line 196-197, Supplement doc. line 25-26
Repeatability (intra-assay variation)	E	Supplement doc. line 22-23
Reproducibility (inter-assay variation, %CV)	D
Power analysis	D
Statistical methods for result significance	E	Line 211-213, supplement doc. line 46
Software (source, version)	E	Supplement doc. line 45
Cq or raw data submission using RDML	D
Table 1. MIQE checklist for authors, reviewers and editors. All essential information (E) must be submitted with the manuscript. Desirable
information (D) should be submitted if available. If using primers obtained from RTPrimerDB, information on qPCR target, oligonucleotides,
protocols and validation is available from that source.
RDNA-free, inclusion of a no-RT control is desirable, but no longer essential.
**: Disclosure of the probe sequence is highly desirable and strongly encouraged. However, since not all commercial pre-designed assay
vendors provide this information, it cannot be an essential requirement. Use of such assays is advised against.
